# Supplementary material for: Association between Fruit and Vegetable Intakes and Mental Health in the Australian Diabetes Obesity and Lifestyle Cohort
Source: Nutrients. 2021 Apr 24;13(5):1447. doi: 10.3390/nu13051447 (PMC8146262; doi:10.3390/nu13051447)
Supplement: Supplementary file 1 [file nutrients-13-01447-s001.zip]

Archive with 1 entries (1 files):
- nutrients-1163873-supplementary.pdf
